# Supplementary material for: Application of TiO2 Supported on Nickel Foam for Limitation of NOx in the Air via Photocatalytic Processes
Source: Molecules. 2024 Apr 12;29(8):1766. doi: 10.3390/molecules29081766 (PMC11052280; doi:10.3390/molecules29081766)
Supplement: Supplementary file 1 [file molecules-29-01766-s001.zip]

Archive with 1 entries (1 files):
- molecules-2938498-supplementary.jpg
